# Supplementary material for: Study on expelled but viable zooxanthellae from giant clams, with an emphasis on their potential as subsequent symbiont sources
Source: PLoS One. 2019 Jul 19;14(7):e0220141. doi: 10.1371/journal.pone.0220141 (PMC6641532; doi:10.1371/journal.pone.0220141)
Supplement: S1 Supporting data — (XLSX) [file pone.0220141.s004.xlsx]

## Sheet: for Fig 4
Cellular Fv/Fm values of the zooxanthellae in the mantle (Mantle) and the fecal pellets (Fecal pt.)
Individual 1			Indvidual 2			Individual 3			Individual 4			Individual 5			Individual 6
Mantle	Fecal pt.		Mantle	Fecal pt.		Mantle	Fecal pt.		Mantle	Fecal pt.		Mantle	Fecal pt.		Mantle	Fecal pt.
0.52	0.47		0.5	0.41		0.45	0.41		0.1	0.1		0.18	0.15		0.13	0.12
0.56	0.52		0.48	0.41		0.51	0.35		0.15	0.35		0.5	0.32		0.15	0.13
0.51	0.32		0.47	0.37		0.38	0.45		0.18	0.41		0.55	0.51		0.19	0.22
0.48	0.52		0.46	0.4		0.44	0.45		0.29	0.5		0.55	0.52		0.2	0.32
0.27	0.29		0.51	0.52		0.45	0.39		0.43	0.5		0.56	0.56		0.25	0.34
0.48	0.49		0.51	0.53		0.42	0.47		0.44	0.52		0.56	0.57		0.35	0.41
0.43	0.45		0.51	0.37		0.41	0.42		0.45	0.52		0.56	0.57		0.53	0.45
0.47	0.52		0.51	0.44		0.29	0.33		0.5	0.53		0.56	0.57		0.55	0.46
0.52	0.51		0.48	0.33		0.47	0.5		0.53	0.53		0.57	0.58		0.55	0.46
0.51	0.5		0.19	0.44		0.28	0.34		0.54	0.54		0.57	0.58		0.56	0.51
0.49	0.13		0.64	0.45		0.38	0.46		0.54	0.54		0.57	0.58		0.56	0.52
0.48	0.08		0.42	0.48		0.38	0.32		0.55	0.55		0.57	0.58		0.56	0.52
0.26	0.32		0.36	0.38		0.45	0.51		0.56	0.55		0.57	0.59		0.56	0.52
0.49	0.31		0.47	0.47		0.05	0.52		0.57	0.55		0.57	0.59		0.56	0.53
0.4	0.39		0.54	0.49		0.38	0.46		0.59	0.55		0.57	0.59		0.56	0.54
0.48	0.52		0.44	0.46		0.56	0.42		0.59	0.56		0.57	0.59		0.56	0.54
0.57	0.47		0.46	0.07		0.44	0.5		0.59	0.56		0.58	0.6		0.57	0.54
0.54	0.51		0.44	0.5		0.42	0.44		0.59	0.56		0.58	0.6		0.57	0.55
0.48	0.41		0.43	0.47		0.48	0.41		0.6	0.56		0.58	0.6		0.57	0.55
0.52	0.53		0.35	0.46		0.33	0.4		0.6	0.56		0.58	0.6		0.57	0.56
0.48	0.48		0.54	0.33		0.47	0.48		0.6	0.56		0.58	0.6		0.57	0.56
0.18	0.27		0.5	0.07		0.48	0.44		0.6	0.56		0.58	0.6		0.57	0.57
0.68	0.49		0.51	0.49		0.42	0.4		0.6	0.56		0.58	0.6		0.57	0.57
0.36	0.34		0.46	0.14		0.43	0.45		0.6	0.56		0.58	0.6		0.58	0.57
0.54	0.5		0.35	0.38		0.48	0.13		0.61	0.57		0.59	0.61		0.58	0.57
0.49	0.35		0.37	0.22		0.46	0.4		0.61	0.57		0.59	0.61		0.58	0.57
0.27	0.35		0.53	0.42		0.44	0.41		0.61	0.57		0.59	0.61		0.58	0.57
0.01	0.31		0.44	0.43		0.47	0.36		0.61	0.57		0.59	0.61		0.58	0.58
0.54	0.5		0.47	0.43		0.5	0.4		0.61	0.57		0.59	0.61		0.58	0.58
0.47	0.25		0.37	0.47		0.45	0.49		0.61	0.58		0.59	0.61		0.58	0.58
0.51	0.5		0.6	0.35		0.56	0.52		0.61	0.58		0.59	0.61		0.59	0.58
0.57	0.42		0.54	0.38		0.44	0.52		0.62	0.58		0.6	0.61		0.59	0.58
0.27	0.26		0.12	0.42		0.3	0.38		0.62	0.58		0.6	0.61		0.59	0.58
0.54	0.41		0.42	0.54		0.42	0.52		0.62	0.58		0.6	0.61		0.59	0.58
0.55	0.39		0.39	0.44		0.44	0.42		0.62	0.58		0.6	0.62		0.59	0.58
0.48	0.3		0.47	0.35		0.34	0.33		0.62	0.58		0.6	0.62		0.59	0.58
0.65	0.49		0.55	0.5		0.42	0.26		0.62	0.58		0.6	0.62		0.59	0.58
0.5	0.55		0.42	0.43		0.52	0.45		0.62	0.59		0.6	0.62		0.59	0.58
0.52	0.49		0.39	0.08		0.39	0.55		0.63	0.59		0.61	0.63		0.6	0.59
0.47	0.36		0.47	0.43		0.31	0.38		0.63	0.59		0.61	0.64		0.6	0.59
0.48	0.54		0.56	0.43		0.51	0.42		0.63	0.59		0.61	0.64		0.6	0.59
0.53	0.54		0.37	0.43		0.53	0.4		0.63	0.59		0.61			0.6	0.59
0.54	0.53		0.55	0.47		0.34	0.52		0.63	0.59		0.62			0.6	0.59
0.56	0.25		0.45	0.42		0.11	0.44		0.64	0.59		0.62			0.61	0.6
0.48	0.49		0.6	0.51		0.46	0.52		0.64	0.6		0.63			0.61	0.6
0.47	0.54		0.41	0.45		0.42	0.46		0.64	0.6		0.64			0.61	0.6
0.46	0.53		0.43	0.43		0.41	0.36		0.65	0.6		0.64			0.61	0.6
0.16	0.3		0.51	0.45		0.47	0.33		0.65	0.6		0.65			0.61	0.6
0.46	0.57		0.45	0.34		0.43	0.33		0.67	0.6					0.61	0.6
0.33	0.54		0.66	0.37		0.41	0.51		0.67	0.61					0.61	0.6
0.83	0.45		0.32	0.4		0.48	0.15		0.67	0.61					0.62	0.6
0.48	0.5		0.68	0.52		0.44	0.42			0.61					0.62	0.61
0.44	0.35		0.35	0.42		0.37	0.43			0.61					0.62	0.61
0.55	0.42		0.5	0.43		0.4	0.38			0.61					0.62	0.61
0.52	0.45		0.37	0.43		0.45	0.43			0.61					0.62	0.61
0.5	0.51		0.45	0.42		0.42	0.5			0.62					0.63	0.61
0.56	0.47		0.51	0.36		0.37	0.5			0.62					0.63	0.61
0.57	0.4		0.47	0.44		0.45	0.4			0.62					0.63	0.61
0.55	0.28		0.51	0.46		0.42	0.36			0.62					0.63	0.61
0.35	0.38		0.34	0.47		0.36	0.38			0.63					0.64	0.61
0.52	0.37		0.4	0.47		0.41	0.36			0.64					0.67	0.61
0.13	0.5		0.47	0.44		0.45	0.46			0.64					0.68	0.61
0.44	0.54		0.34	0.3		0.37	0.45			0.64					0.68	0.61
0.47	0.51		0.45	0.46		0.31	0.51			0.65					0.68	0.62
0.49	0.43		0.34	0.14		0.44	0.36			0.67					0.73	0.62
0.54	0.55		0.52	0.33		0.31	0.41								0.75	0.62
0.48	0.56		0.55	0.32		0.39	0.46								0.88	0.62
0.39	0.54		0.44	0.43		0.29	0.41									0.63
0.4	0.54		0.48	0.4		0.55	0.47									0.63
0.28	0.38		0.34	0.45		0.43	0.37									0.63
0.47	0.41		0.45	0.37		0.43	0.38									0.63
0.57	0.06		0.56	0.13		0.41	0.48
0.46	0.39		0.53	0.36		0.29	0.37
0.06	0.38		0.58	0.37		0.46	0.36
0.58	0.31		0.34	0.4		0.45	0.01
0.54	0.3		0.6	0.34		0.41	0.48
0.5	0.54		0.4	0.28		0.4	0.35
0.55	0.51		0.42	0.33		0.38	0.37
0.47	0.55		0.38	0.45		0.32	0.47
0.54	0.4		0.47	0.5		0.36	0.52
0.51	0.44		0.47	0.46		0.43	0.53
0.48	0.45		0.39	0.37		0.34	0.44
0.51	0.23		0.52	0.37		0.33	0.43
0.44	0.51		0.49	0.38		0.22	0.4
0.29	0.56		0.48	0.45		0.54	0.33
0.34	0.41		0.53	0.41		0.52	0.5
0.61	0.22		0.48	0.43		0.48	0.34
0.58	0.47		0.6	0.37		0.36	0.4
0.45	0.29		0.49	0.43		0.26	0.52
0.28	0.32		0.45	0.3		0.38	0.44
0.45	0.36		0.46	0.35		0.43	0.41
0.64	0.51		0.51	0.5		0.17	0.38
0.34	0.53		0.42	0.35		0.42	0.31
0.47	0.48		0.49	0.36		0.43	0.34
0.5	0.53		0.39	0.38		0.41	0.43
0.58	0.07		0.45	0.54		0.41	0.45
0.49	0.48		0.42	0.48		0.36	0.56
0.59	0.39		0.58	0.42		0.38	0.5
0.42	0.27		0.44	0.52		0.42	0.41
0.55	0.52		0.47	0.45		0.37	0.45
	0.41			0.53			0.53
	0.07			0.53			0.4
	0.42			0.48			0.31
	0.34			0.44			0.39
	0.46			0.34			0.35
	0.44			0.43			0.17
	0.52			0.22			0.4
	0.35			0.53			0.33
	0.38			0.33			0.49
	0.58			0.53			0.61
	0.5			0.42			0.47
	0.35			0.48			0.5
	0.32			0.52			0.47
	0.42			0.42			0.52
	0.54			0.06			0.59

## Sheet: for Fig 5
Fecal pellet explusion under ligh-dark cycle or continuous dark
Under the light-dark cycle																														Dark condition
0905 9AM-6PM	Individual 1	Individual 2	Individual 3		0905 6PM - 0906 9AM	Individual 1	Individual 2	Individual 3		0906 9AM-6PM	Individual 1	Individual 2	Individual 3		0906 6PM - 0907 9AM	Individual 1	Individual 2	Individual 3		0907 9AM-6PM	Individual 1	Individual 2	Individual 3		0907 6PM - 0908 9AM	Individual 1	Individual 2	Individual 3		09010 9AM-6PM	Individual 1	Individual 2	Individual 3		0910 6PM - 0911 9AM	Individual 1	Individual 2	Individual 3		09011 9AM-6PM	Individual 1	Individual 2	Individual 3		0911 6PM - 0912 9AM	Individual 1	Individual 2	Individual 3
Average of the below each data	0.140047	0.153823	0.0846218			0.180349	0.150003	0.0777235			0.0504412	0.111447	0.0468143			0.0595177	0.0328501	0.0554388			0.0298019	0.0418415	0.0517374			0.0328567	0.0239303	0.0464903			0.0304301	0.0377859	0.0492885			0.0344351	0.0211221	0.0342019			0.0248031	0.0317819	0.0493386			0.0339477	0.0192038	0.0249307
Volume (mm^3) of each fecal pellet	0.206675	0.0332252	0.055837			0.00613195	0.126857	0.0855667			0.00467575	0.15792	0.0399066			0.0088532	0.00556633	0.14245			0.00276181	0.0340264	0.0279825			0.0174005	0.0701999	0.0468781			0.0193016	0.0174047	0.0278212			0.0240231	0.0274271	0.0738717			0.00613354	0.0594053	0.0289075			0.00653362	0.0206445	0.0066118
	0.156538	0.0866547	0.0757288			0.137314	0.173927	0.0506708			0.00777767	0.161978	0.0699007			0.0637617	0.00547781	0.0258001			0.00284396	0.0387133	0.0677426			0.0168766	0.0304384	0.0516866			0.0181594	0.0340306	0.0388451			0.0110563	0.0284902	0.0160314			0.0122429	0.0387266	0.0643141			0.000318143	0.0234519	0.01203
	0.0414848	0.210891	0.0823588			0.234308	0.161309	0.0408838			0.0202453	0.169175	0.0571054			0.0198125	0.0123884	0.0565033			0.00946398	0.0265227	0.0321739			0.0773086	0.108817	0.0463682			0.00160198	0.0417743	0.0082512			0.00503612	0.0186725	0.0305574			0.0233144	0.0301149	0.0252313			0.00956562	0.011465	0.00777916
	0.153657	0.099902	0.120315			0.259998	0.117018	0.126792			0.0161417	0.181848	0.0435435			0.0381029	0.0026761	0.0383693			0.00823012	0.0587696	0.0514832			0.0404323	0.00999751	0.0491965			0.0242787	0.0490749	0.0439427			0.117615	0.0344508	0.0274532			0.005949	0.0494816	0.0523399			0.00973544	0.021848	0.00560966
	0.227752	0.192323	0.0694867			0.23808	0.151733	0.049719			0.0144092	0.133916	0.0547895			0.0734344	0.0130217	0.0588764			0.00931953	0.0288852	0.0550772			0.0442348	0.0198262	0.0470311			0.00727649	0.0562923	0.0461158			0.00551941	0.0136029	0.0103295			0.00726621	0.0468682	0.0513612			0.0128301	0.00507598	0.0133239
	0.221327	0.136387	0.072062			0.289341	0.0750806	0.147041			0.0099659	0.0444837	0.0822113			0.0800174	0.0435302	0.0291029			0.0133407	0.0603721	0.0240881			0.0600568	0.00627952	0.15217			0.00724788	0.0419902	0.0193601			0.0110218	0.00753585	0.056115			0.0354283	0.0129484	0.0124826			0.014255	0.00397191	0.0138514
	0.0699265	0.179891	0.0836411			0.0112498	0.117845	0.0456783			0.0487583	0.153482	0.0333339			0.00671003	0.0412752	0.0655589			0.0144302	0.0223843	0.025137			0.0171635	0.0232557	0.0642591			0.15032	0.047559	0.0624857			0.0376873	0.0240667	0.0572644			0.0229313	0.048239	0.0724148			0.00978182	0.0232257	0.0145432
	0.117263	0.218798	0.0941234			0.0290177	0.0989583	0.0503443			0.0197102	0.126903	0.0440707			0.17565	0.0234403	0.0639321			0.00630594	0.0223082	0.045636			0.020361	0.0336087	0.0174847			0.00155856	0.0486294	0.0154797			0.00706984	0.0198447	0.0387			0.0120783	0.0556249	0.0434134			0.0212556	0.0155841	0.0293119
	0.00664114	0.144908	0.137485			0.110008	0.088766	0.0669088			0.020926	0.0569773	0.0232988			0.0288662	0.0241594	0.0535829			0.0196021	0.0443461	0.057264			0.0163948	0.0159679	0.072086			0.0103693	0.0840866	0.063693			0.00686334	0.00731345	0.0383992			0.00695114	0.0105192	0.0171052			0.0227962	0.0182611	0.0117136
	0.0263683	0.273971	0.0962197			0.00437152	0.082575	0.0445782			0.0761907	0.053967	0.071344			0.034396	0.0399226	0.0919043			0.0317029	0.0486201	0.0454439			0.00582358	0.0109286	0.0423057			0.00651215	0.00524584	0.0871887			0.00258198	0.00231109	0.014241			0.0462514	0.0343176	0.0511854			0.012422	0.021776	0.0114918
	0.276868	0.168422	0.0309197			0.282743	0.0997457	0.120485			0.0178935	0.0596247	0.0363663			0.000693262	0.0205263	0.0380703			0.0171753	0.0386777	0.0569068			0.128606	0.0375278	0.0832389			0.0175145	0.00351551	0.0144624			0.00157096	0.0222195	0.0207425			0.0151073	0.0215802	0.0428411			0.0040461	0.0345294	0.019571
	0.334725	0.345568	0.0571205			0.139741	0.122421	0.122999			0.0905448	0.162237	0.0267031			0.0173123	0.0433015	0.0391584			0.0321149	0.0364428	0.0800127			0.00914552	0.00763682	0.0288247			0.00495545	0.0104157	0.0430471			0.117565	0.0293091	0.0881979			0.024488	0.0149082	0.0468575			0.0323524	0.00573811	0.0151114
	0.182771	0.324572	0.051957			0.0904383	0.116746	0.0535144			0.0090819	0.136432	0.0249498			0.0112953	0.0422895	0.0665266			0.0593341	0.03775	0.0511451			0.00578676	0.0229652	0.05135			0.00326214	0.0147367	0.0661596			0.15719	0.0142309	0.0319849			0.0115836	0.0251756	0.160734			0.0586406	0.00620036	0.0137068
	0.171641	0.214149	0.0820143			0.113387	0.179382	0.0477375			0.106082	0.139979	0.0406843			0.0250226	0.0540008	0.0168848			0.160618	0.038324	0.0689815			0.02051	0.0274171	0.034885			0.00416108	0.0266048	0.0491605			0.00438137	0.0176211	0.0215444			0.0292391	0.0522608	0.0440217			0.0220986	0.0108691	0.0379235
	0.167078	0.115732	0.076962			0.272605	0.180658	0.038447			0.0421688	0.041759	0.0353816			0.030426	0.0285371	0.0487186			0.0591702	0.013764	0.0520281			0.0048344	0.0175959	0.0546933			0.0211381	0.0192861	0.0724784			0.021051	0.0293762	0.0311553			0.0266449	0.0515884	0.0326493			0.0315898	0.0249065	0.0209708
	0.13777	0.14155	0.0755979			0.195876	0.161639	0.050464			0.056667	0.122721	0.0167498			0.00601516	0.00544952	0.0515824			0.00998995	0.0368428	0.0521758			0.00870001	0.0142251	0.0377539			0.00633908	0.0474133	0.0329477			0.11465	0.00611045	0.054702			0.0194714	0.0356416	0.053936			0.0352801	0.00767855	0.0135735
	0.44474	0.175338	0.0720235			0.242398	0.205845	0.168046			0.060043	0.0779021	0.0430654			0.0274754	0.0433047				0.0295295	0.036944	0.0444326			0.0385786	0.0122951	0.0360485			0.00680338	0.0369731	0.0182088			0.00480138	0.0282833	0.0227612			0.0257331	0.0167666	0.0540632			0.0419271	0.0558356	0.0439723
	0.117447	0.178454	0.12825			0.322039	0.035868	0.194451			0.00583432	0.158574	0.0434309			0.0736606	0.0120682				0.00956476	0.019297	0.08737			0.015333	0.0152979	0.0315885			0.0139456	0.0462663	0.0507663			0.0100595	0.0189547	0.0350411			0.0298351	0.0256141	0.0578813			0.0634661	0.0477375	0.0421249
	0.0999167	0.0894771	0.13086			0.145897	0.084122	0.0686714			0.0656376	0.0953264	0.0560918			0.00441701	0.0147059				0.0090399	0.0588077	0.0579296			0.0413925	0.0155944	0.0205879			0.0326157	0.0550797	0.0098295			0.00681502	0.0151414	0.0149017			0.0111307	0.0278058	0.0394725			0.0637993	0.0174898	0.0281555
	0.0144142	0.0846607	0.0802191			0.112568	0.133548	0.0791437			0.0893066	0.0792336	0.0873066			0.0373835	0.0112321				0.00896275	0.027807				0.0894311	0.0262014	0.0208			0.0307135	0.0456847	0.0296536			0.00120856	0.0315698	0.0436963			0.0262098	0.0377896	0.0209918			0.136703	0.0145195	0.0130972
	0.0558237	0.0263582	0.0754135			0.166091	0.110511	0.0536345			0.192709	0.0321281	0.0448796			0.0474711	0.00734339				0.0186756	0.057624				0.0184562	0.0106638	0.0798188			0.145969	0.0351769	0.0423114			0.000647068	0.00379631	0.0204195			0.0270604	0.0154343	0.105757			0.0915687	0.0251156	0.0283261
	0.112716	0.0369072	0.00817677			0.647298	0.143989	0.0491838			0.0409328	0.0669651	0.0827277			0.0696863	0.0617495				0.0277159	0.0287891				0.0043357	0.0262701	0.0214164			0.00451375	0.103169	0.0367186			0.0309511	0.0333681	0.0229056			0.0299299	0.0370119	0.0425207			0.0467713	0.029113	0.0451349
	0.540609	0.00176189	0.054123			0.301515	0.0233031	0.144972			0.0226378	0.040259	0.0527206			0.0560441	0.0188392				0.0328718	0.0491773				0.0120353	0.0177654	0.0112893			0.0176531	0.060676	0.0114404			0.0011077	0.0155361	0.0119804			0.0914941	0.0391001	0.0357387			0.0158917	0.0259202	0.0694593
	0.151737	0.0931007	0.112292			0.0367872	0.13894	0.0276817			0.0134784	0.156364	0.041712			0.245997	0.019719				0.0194672	0.081002				0.0753642	0.0257468	0.047888			0.00465245	0.0633982	0.0126724			0.00128286	0.0599289	0.0300347			0.0257163	0.0186116	0.0410797			0.00552069	0.0216666	0.040424
	0.148074	0.198273	0.0608181			0.0684645	0.110019	0.077456			0.144429	0.176373	0.0338504			0.269165	0.0263894				0.0256373	0.0402663					0.0199183	0.0438652			0.163693	0.0373963	0.0420719			0.30682	0.0424587	0.0345498			0.0137971	0.018106	0.00958974			0.0420255	0.0174315	0.0243296
	0.152298	0.127115	0.0819634			0.177009	0.117974	0.0577871			0.0639295	0.161541	0.0596015			0.0533167	0.0570588				0.0231881	0.0203067					0.0162319	0.0477435			0.11427	0.011437	0.0672674			0.0124542	0.00671222	0.0293072			0.100013	0.0497003	0.0231944			0.0067818	0.015039	0.0341773
	0.258818	0.121701	0.0769557			0.137112	0.161671	0.0638783			0.0463006	0.0754306	0.0375077			0.117895	0.00934669				0.0792166	0.0372579					0.013962	0.0478641			0.0273632	0.0505832	0.0709474			0.020925	0.0265429	0.0612383			0.0245235	0.0179017	0.0696083			0.0159223	0.00843857	0.0498699
	0.0480841	0.0774922	0.0891585			0.317261	0.161669	0.0836809			0.010878	0.21041	0.0275663			0.169927	0.0400924				0.0385965	0.0640662					0.0214137	0.0397542			0.0031364	0.00807176	0.0617438			0.0284991	0.00654279	0.0345492			0.0272615	0.025818	0.0539171			0.0186159	0.0160054	0.00683801
	0.0881684	0.14362	0.0948143			0.125193	0.158368	0.0435654			0.0193431	0.0549861				0.0511618	0.0399015				0.0910015	0.0327117					0.0159306	0.028634			0.0172404	0.0116402	0.106995			0.0159217		0.0542948			0.00310187	0.0487756	0.0760787			0.0148434	0.0127978	0.00915329
	0.15738	0.154384	0.119094			0.174362	0.12942				0.0142639	0.0795939				0.071287	0.038412				0.0421549	0.0388324						0.04842			0.026338	0.0312426	0.186897			0.0174649		0.034801			0.00320532	0.0177349	0.0633539			0.0475094	0.00727748	0.034942
	0.248296	0.204405	0.0723832			0.202214	0.157283				0.0361258	0.0915839				0.00202744	0.0463673				0.0183071	0.0371991						0.0079411				0.0097513	0.0261656			0.009903		0.0421668				0.0504628	0.0559085			0.0239996	0.0023017	0.0243464
	0.0034909	0.130748	0.118961				0.212753				0.0218871	0.128046				0.00238971	0.0348007				0.00632593	0.0533911						0.0401155				0.0140014	0.0538502			0.018962		0.00614822				0.0222761	0.0450319			0.00999651	0.00132855	0.0179423
	0.00504998	0.161574	0.0925885				0.479979				0.0334332	0.0896335				0.0103586	0.0445402				0.126623	0.107278						0.0276431				0.0258592	0.0484168			0.0206825		0.0185782				0.0463855	0.0660864			0.0593688	0.00600481	0.0454884
	0.00279427	0.193909	0.121336				0.19602				0.126426					0.0164232	0.0419974				0.00321392	0.0384343						0.0844646				0.0591378	0.0300547			0.0174056						0.0125806	0.0174446			0.0425076	0.00179493	0.0179928
	0.0174109	0.297576	0.121186				0.355234				0.0700896					0.111565	0.0202553				0.0168779	0.0376862						0.0610666				0.0485236	0.0579088									0.00559955				0.0660248	0.00567251	0.0258603
	0.0299359		0.0739386				0.159024				0.124118					0.0786221	0.0800784				0.0403874	0.0526675										0.0581652	0.0379486									0.0232728				0.0522212	0.00781375	0.034276
	0.0368207						0.105038				0.103283					0.0655127	0.0742999				0.067027												0.019917													0.0573543	0.00793644	0.0191318
	0.037513						0.264875										0.0626942				0.0192275												0.0569835													0.0638739	0.0114274	0.0451997
	0.0565362																0.0549475				0.0685545												0.0155306													0.0337662	0.0157835
	0.237471																0.0382049				0.022799												0.0235638														0.0127753
	0.177879																0.0429438				0.0175658												0.00666449														0.027057
																					0.00534644												0.287116														0.0225445
																					0.0165682												0.0252831														0.0224359
																					0.00369823												0.0262883														0.018173
																					0.0106265												0.0498653														0.0736415
																					0.0387854												0.0370223														0.0175722
																					0.00673151												0.190338														0.0208978
																																	0.00356241														0.0770078
																																	0.0291381
																																	0.0106675
																																	0.0384659
[truncated: 8 more columns]

## Sheet: for Fig 7
Ratio of larvae infected with fecal pellets
Number of larvae for each status observed at 9th day.								Percentage of larvae for each status observed at 9th day.					Averaged (triplicate)
	Batch No.	Mortality	Alive but without zooxanthellae	Uptake stage	Symbiosis stage	Total			Batch No,	uptake stage	symbiosis stage			uptake	symbiosis
FIZ	1	2	1	10	0	13		FIZ	1	76.9231	0		FIZ	29.5626	0
	2	7	23	4	0	34			2	11.7647	0		HF(Ts)	33.8596	0
	3	9	3	0	0	12			3	0	0		WF(Ts)	15.3441	0
HF(Ts)	1	1	4	5	0	10		HF(Ts)	1	50	0		HF(Tc)	20.5449	0
	2	2	24	12	0	38			2	31.5789	0		WF(Tc)	22.61	0
	3	9	3	3	0	15			3	20	0		SW	0	0
WF(Ts)	1	2	7	4	0	13		WF(Ts)	1	30.7692	0
	2	7	2	1	0	10			2	10	0
	3	10	8	1	0	19			3	5.26316	0
HF(Tc)	1	0	6	4	0	10		HF(Tc)	1	40	0
	2	6	5	2	0	13			2	15.3846	0
	3	12	3	1	0	16			3	6.25	0
WF(Tc)	1	4	14	4	0	22		WF(Tc)	1	18.1818	0
	2	13	28	14	0	55			2	25.4545	0
	3	14	33	15	0	62			3	24.1935	0
SW	1	4	14	0	0	18		SW	1	0	0
	2	10	11	0	0	21			2	0	0
	3	3	9	0	0	12			3	0	0
Number of larvae for each status observed at 14th day.								Percentage of larvae for each status observed at 14th day.					Averaged (triplicate)
	Batch No.	Mortality	Alive but without zooxanthellae	Uptake stage	Symbiosis stage	Total			Batch No,	uptake stage	symbiosis stage			uptake	symbiosis
FIZ	1	55	36	20	1	112		FIZ	1	17.8571	0.892857		FIZ	22.959	0.882414
	2	25	58	29	2	114			2	25.4386	1.75439		HF(Ts)	14.6874	0.890313
	3	34	62	33	0	129			3	25.5814	0		WF(Ts)	17.3606	1.1301
HF(Ts)	1	73	14	16	1	104		HF(Ts)	1	15.3846	0.961538		HF(Tc)	20.3567	1.64196
	2	46	57	12	2	117			2	10.2564	1.7094		WF(Tc)	23.0745	5.2527
	3	42	51	21	0	114			3	18.4211	0		SW	0	0
WF(Ts)	1	34	42	30	2	108		WF(Ts)	1	27.7778	1.85185
	2	54	51	23	2	130			2	17.6923	1.53846
	3	90	23	8	0	121			3	6.61157	0
HF(Tc)	1	52	14	50	5	121		HF(Tc)	1	41.3223	4.13223
	2	50	44	8	0	102			2	7.84314	0
	3	40	70	15	1	126			3	11.9048	0.793651
WF(Tc)	1	35	55	22	5	117		WF(Tc)	1	18.8034	4.2735
	2	28	57	26	8	119			2	21.8487	6.72269
	3	48	36	36	6	126			3	28.5714	4.7619
SW	1	22	99	0	0	121		SW	1	0	0
	2	10	117	0	0	127			2	0	0
	3	40	95	0	0	135			3	0	0

## Sheet: for Fig 8
Zooxanthellal genus compositions of the fed materials
Raw data of the qPCR (equivalent to standard cell numbers/reaction, based on the standard fittings)
2th day					4th day				6th day				8th day				10th day				12th day
	FIZ	HF(Ts)	HF(Tc)		FIZ	HF(Ts)	HF(Tc)		FIZ	HF(Ts)	HF(Tc)		FIZ	HF(Ts)	HF(Tc)		FIZ	HF(Ts)	HF(Tc)		FIZ	HF(Ts)	HF(Tc)
Symbiodinium	66.6552	167.423	43.2019		97.4384	905.403	14.9386		155.768	26.4713	20.5628		296.31	83.218	6.10533		111.22	175.516	39.5956		271.654	28.9574	7.56945
Cladocopium	0.0755658	1.00962	0.358253		28.7521	0.317185	0.688345		1.80855	0.00972837	0.117488		83.3011	0.298648	0.28924		12.3514	0.0536584	0.106581		10.1318	0.102011	0.158475
Durusdinium	0.471041	0.223273	0.143267		24.3643	0.00464378	0.228673		0.191431	0.00568608	0.0200002		69.3831	0.0612735	0.114369		60.5044	0.00593405	0.0445964		92.2995	0.00209165	0.40498
		below the standard fitting (0.1 cells)				diluted x1000			diluted x 10			diluted x 10
Estimated cell numbers/reaction, incorporating dilution rates
2th day					4th day				6th day				8th day				10th day				12th day				SUM of total 6 analyzes
	FIZ	HF(Ts)	HF(Tc)		FIZ	HF(Ts)	HF(Tc)		FIZ	HF(Ts)	HF(Tc)		FIZ	HF(Ts)	HF(Tc)		FIZ	HF(Ts)	HF(Tc)		FIZ	HF(Ts)	HF(Tc)		FIZ	HF(Ts)	HF(Tc)
Symbiodinium	6665.52	167423	4320.19		9743.84	90540.3	1493.86		155768	2647.13	2056.28		29631	8321.8	610.533		11122	17551.6	3959.56		27165.4	2895.74	756.945		240096	13197.4	289379
Cladocopium	0	100.962	3.58253		2875.21	31.7185	6.88345		180.855	0	11.7488		8330.11	2.98648	2.8924		1235.14	0	10.6581		1013.18	10.2011	1.58475		13634.5	37.35	145.868
Durusdinium	47.1041	22.3273	1.43267		2436.43	0	2.28673		19.1431	0	0		6938.31	0	1.14369		6050.44	0	0		9229.95	0	4.0498		24721.4	8.91289	22.3273
Total	6712.62	167546	4325.21		15055.5	90572.1	1503.03		155968	2647.13	2068.03		44899.4	8324.79	614.569		18407.6	17551.6	3970.22		37408.5	2905.94	762.58		278452	13243.6	289548
Estimated percentages of each genus
	2th day			4th day			6th day			8th day			10th day			12th day
	FIZ	HF(Ts)	HF (Tc)	FIZ	HF(Ts)	HF (Tc)	FIZ	HF(Ts)	HF (Tc)	FIZ	HF(Ts)	HF (Tc)	FIZ	HF(Ts)	HF (Tc)	FIZ	HF(Ts)	HF (Tc)
Symbiodinium	99.2983	99.884	99.9264	64.7195	99.3899	99.965	99.8718	99.4319	100	65.9942	99.3433	99.9641	60.4208	99.7315	100	72.6182	99.2611	99.649
Cladocopium	0	0.0828291	0.0602592	19.0974	0.457971	0.0350201	0.115956	0.568115	0	18.5528	0.470638	0.0358745	6.70994	0.268452	0	2.70841	0.207814	0.351041
Durusdinium	0.701724	0.0331237	0.0133261	16.183	0.152141	0	0.0122737	0	0	15.453	0.186097	0	32.8693	0	0	24.6734	0.531066	0
Averaged for 6 days
	FIZ	HF(Ts)	HF (Tc)
Symbiodinium	77.1538	99.507	99.9174
Cladocopium	7.86409	0.342637	0.0803659
Durusdinium	14.9821	0.150405	0.00222102

## Sheet: for Fig 9
Zooxanthellal genus compositions in the larvae
Raw data of the qPCR (equivalent to standard cell numbers/reaction, based on the standard fittings)
	FIZ			HF(Ts)			WF(Ts)			HF(Tc)			WF(Tc)			SW
Batch No.	1	2	3	1	2	3	1	2	3	1	2	3	1	2	3	1	2	3
Symbiodinium	3.7	7.34	1.65	0.73	0.46	0.68	0.19	0.37	0.42	31.16	2.91	19.32	66.72	16.41	36.4	0	0	0
Cladocopium	0.66	0.21	0.84	0	0.03	0	0.02	0	0.02	0.02	0.01	0.03	0.02	0.01	0.01	0	0	0
Durusdinium	0.5	0.19	0.15	0.02	0	0	0.2	0	0	0	0.03	0.06	0.02	0.07	0	0	0	0
	discriminated because of under detection level (0.1 cells/reaction)
Estimated cell numbers/reaction, incorporating dilution rates
	FIZ			HF(Ts)			WF(Ts)			HF(Tc)			WF(Tc)			SW
Batch No.	1	2	3	1	2	3	1	2	3	1	2	3	1	2	3	1	2	3
Symbiodinium	37	73.4	16.5	7.3	4.6	6.8	1.9	3.7	4.2	311.6	29.1	193.2	667.2	164.1	364	0	0	0
Cladocopium	6.6	2.1	8.4	0	0	0	0	0	0	0	0	0	0	0	0	0	0	0
Durusdinium	5	1.9	1.5	0	0	0	2	0	0	0	0	0	0	0	0	0	0	0
Estimated percentages of each genus
	FIZ			HF(Ts)			WF(Ts)			HF(Tc)			WF(Tc)			SW
Batch No.	1	2	3	1	2	3	1	2	3	1	2	3	1	2	3	1	2	3
Symbiodinium	76.1317	94.832	62.5	100	100	100	48.7179	100	100	100	100	100	100	100	100	0	0	0
Cladocopium	13.5802	2.71318	31.8182	0	0	0	0	0	0	0	0	0	0	0	0	0	0	0
Durusdinium	10.2881	2.45478	5.68182	0	0	0	51.2821	0	0	0	0	0	0	0	0	0	0	0
Average of the triplicate batches
	FIZ	HF(Ts)	WF(Ts)	HF(Tc)	WF(Tc)	SW
Symbiodinium	77.8212	100	82.906	100	100	0
Cladocopium	16.0372	0	0	0	0	0
Durusdinium	6.14155	0	17.094	0	0	0

## Sheet: for Fig 10
Fv/Fm of the zooxanthella cells in fed materials
Cell numbers within each Fv/Fm range
		2th day			4th day			6th day			8th day			10th day			12th day
		FIZ	HF(Ts)	HF (Tc)	FIZ	HF(Ts)	HF (Tc)	FIZ	HF(Ts)	HF (Tc)	FIZ	HF(Ts)	HF (Tc)	FIZ	HF(Ts)	HF (Tc)	FIZ	HF(Ts)	HF (Tc)
Fv/Fm range	~ 0.20	0	11	4	0	12	4	1	11	10	4	10	2	9	14	6	11	20	7
	0.21 ~ 0.40	1	2	1	0	1	2	12	0	1	5	1	0	4	0	1	3	2	3
	0.41 ~ 0.60	14	17	37	17	7	30	25	6	27	27	8	11	46	24	22	44	25	22
	0.61 ~	0	4	3	7	8	3	0	22	0	5	17	1	10	12	8	17	11	2
Parcentage within each Fv/Fm range
		2th day			4th day			6th day			8th day			10th day			12th day
		FIZ	HF(Ts)	HF (Tc)	FIZ	HF(Ts)	HF (Tc)	FIZ	HF(Ts)	HF (Tc)	FIZ	HF(Ts)	HF (Tc)	FIZ	HF(Ts)	HF (Tc)	FIZ	HF(Ts)	HF (Tc)
Fv/Fm range	~ 0.20	0	32.3529	8.88889	0	42.8571	10.2564	2.63158	28.2051	26.3158	9.7561	27.7778	14.2857	13.0435	28	16.2162	14.6667	34.4828	20.5882
	0.21 ~ 0.40	6.66667	5.88235	2.22222	0	3.57143	5.12821	31.5789	0	2.63158	12.1951	2.77778	0	5.7971	0	2.7027	4	3.44828	8.82353
	0.41 ~ 0.60	93.3333	50	82.2222	70.8333	25	76.9231	65.7895	15.3846	71.0526	65.8537	22.2222	78.5714	66.6667	48	59.4595	58.6667	43.1034	64.7059
	0.61 ~	0	11.7647	6.66667	29.1667	28.5714	7.69231	0	56.4103	0	12.1951	47.2222	7.14286	14.4928	24	21.6216	22.6667	18.9655	5.88235
Averaged (for 6 days) parcentage within each Fv/Fm range
		FIZ	HF(Ts)	HF(Tc)
Fv/Fm range	~ 0.20	6.68297	32.2793	16.0919
	0.21 ~ 0.40	10.0396	2.61331	3.58471
	0.41 ~ 0.60	70.1905	33.9517	72.1558
	0.61 ~	13.0869	31.1557	8.16763

## Sheet: Cell number
Cell numbers of zooxanthella vs fecal pellet volume
Fecal pellet volume (mm3)	Cell count			cell number (average)
	1	2	3
1.29586	232000	326000	292000	283333
0.36944	98000	80000	132000	103333
0.594597	162000	196000	180000	179333
0.891238	176000	272000	204000	217333
0.991235	318000	378000	318000	338000
0.384793	136000	122000	152000	136667
0.214833	112000	128000	72000	104000
0.379767	232000	192000	252000	225333
0.359707	90000	70000	76000	78666.7
0.621338	136000	116000	140000	130667
0.246636	70000	78000	90000	79333.3
